# Supplementary material for: Heat-Damaged Fruits of ‘Čačanska Lepotica’ as a Raw Material for Plum Spirit Production: Possibilities for Improving Product Quality
Source: Foods. 2026 May 24;15(11):1855. doi: 10.3390/foods15111855 (PMC13256623; doi:10.3390/foods15111855)
Supplement: Supplementary file 1 [file foods-15-01855-s001.zip]

Archive with 1 entries (1 files):
- foods-4225827-supplementary.pdf
